# Supplementary material for: Insight into bacterial and archaeal community structure of Suaeda altissima and Suaeda dendroides rhizosphere in response to different salinity level
Source: Microbiol Spectr. 2023 Dec 1;12(1):e01649-23. doi: 10.1128/spectrum.01649-23 (PMC10783136; doi:10.1128/spectrum.01649-23)
Supplement: Table S5 — Node properties and centrality coefficients of the bacterial covariance correlation network in various samples. [file spectrum.01649-23-s0005.xlsx]

## Sheet: Supplement Table 5A
Table S5A Node properties and centrality coefficients of the bacterial covariance correlation network in MJP-2 sample.
Node Name	Degree	Clustering	Degree Centrality	Closeness Centrality
OTU1075	25	1	0.531915	0.531915
OTU1792	25	1	0.531915	0.531915
OTU260	25	1	0.531915	0.531915
OTU1460	25	1	0.531915	0.531915
OTU2488	25	1	0.531915	0.531915
OTU884	25	1	0.531915	0.531915
OTU3024	25	1	0.531915	0.531915
OTU1924	25	1	0.531915	0.531915
OTU138	25	1	0.531915	0.531915
OTU199	25	1	0.531915	0.531915
OTU839	25	1	0.531915	0.531915
OTU2469	25	1	0.531915	0.531915
OTU1657	25	1	0.531915	0.531915
OTU35	25	1	0.531915	0.531915
OTU3520	25	1	0.531915	0.531915
OTU366	25	1	0.531915	0.531915
OTU1803	25	1	0.531915	0.531915
OTU3236	25	1	0.531915	0.531915
OTU1706	25	1	0.531915	0.531915
OTU1826	25	1	0.531915	0.531915
OTU374	25	1	0.531915	0.531915
OTU1669	25	1	0.531915	0.531915
OTU959	25	1	0.531915	0.531915
OTU1676	25	1	0.531915	0.531915
OTU2132	25	1	0.531915	0.531915
OTU382	25	1	0.531915	0.531915
OTU1047	11	1	0.234043	0.234043
OTU3116	11	1	0.234043	0.234043
OTU168	11	1	0.234043	0.234043
OTU917	11	1	0.234043	0.234043
OTU1820	11	1	0.234043	0.234043
OTU2287	11	1	0.234043	0.234043
OTU2943	11	1	0.234043	0.234043
OTU1887	11	1	0.234043	0.234043
OTU3416	11	1	0.234043	0.234043
OTU3110	11	1	0.234043	0.234043
OTU3127	11	1	0.234043	0.234043
OTU3696	11	1	0.234043	0.234043
OTU420	9	1	0.191489	0.191489
OTU2045	9	1	0.191489	0.191489
OTU72	9	1	0.191489	0.191489
OTU911	9	1	0.191489	0.191489
OTU1029	9	1	0.191489	0.191489
OTU861	9	1	0.191489	0.191489
OTU828	9	1	0.191489	0.191489
OTU3287	9	1	0.191489	0.191489
OTU1757	9	1	0.191489	0.191489
OTU834	9	1	0.191489	0.191489
Notes: Degree, the number of nodes connected to a node; Clustering, the clustering coefficient of a node, which indicates the connection between the neighboring nodes of the node; Degree Centrality, the most direct metric to portray the centrality of a node in network analysis; Closeness Centrality, the distance between the node and other nodes in the network are short, that is, the point is the …

## Sheet: Supplement Table 5B
Table S5B Node properties and centrality coefficients of the bacterial covariance correlation network in GJP-3 sample.
Node name	Degree	Clustering	Degree Centrality	Closeness Centrality
OTU1101	41	1	0.854167	0.854167
OTU3229	41	1	0.854167	0.854167
OTU332	41	1	0.854167	0.854167
OTU3643	41	1	0.854167	0.854167
OTU1792	41	1	0.854167	0.854167
OTU2984	41	1	0.854167	0.854167
OTU1703	41	1	0.854167	0.854167
OTU1460	41	1	0.854167	0.854167
OTU154	41	1	0.854167	0.854167
OTU1341	41	1	0.854167	0.854167
OTU3481	41	1	0.854167	0.854167
OTU168	41	1	0.854167	0.854167
OTU242	41	1	0.854167	0.854167
OTU138	41	1	0.854167	0.854167
OTU420	41	1	0.854167	0.854167
OTU3111	41	1	0.854167	0.854167
OTU3504	41	1	0.854167	0.854167
OTU2641	41	1	0.854167	0.854167
OTU161	41	1	0.854167	0.854167
OTU1734	41	1	0.854167	0.854167
OTU1527	41	1	0.854167	0.854167
OTU2310	41	1	0.854167	0.854167
OTU1330	41	1	0.854167	0.854167
OTU2959	41	1	0.854167	0.854167
OTU2624	41	1	0.854167	0.854167
OTU72	41	1	0.854167	0.854167
OTU35	41	1	0.854167	0.854167
OTU911	41	1	0.854167	0.854167
OTU3520	41	1	0.854167	0.854167
OTU245	41	1	0.854167	0.854167
OTU151	41	1	0.854167	0.854167
OTU3252	41	1	0.854167	0.854167
OTU1169	41	1	0.854167	0.854167
OTU374	41	1	0.854167	0.854167
OTU580	41	1	0.854167	0.854167
OTU1757	41	1	0.854167	0.854167
OTU2108	41	1	0.854167	0.854167
OTU2301	41	1	0.854167	0.854167
OTU2326	41	1	0.854167	0.854167
OTU1142	41	1	0.854167	0.854167
OTU246	41	1	0.854167	0.854167
OTU1763	41	1	0.854167	0.854167
OTU2488	6	1	0.125	0.125
OTU1778	6	1	0.125	0.125
OTU977	6	1	0.125	0.125
OTU2528	6	1	0.125	0.125
OTU967	6	1	0.125	0.125
OTU1706	6	1	0.125	0.125
OTU910	6	1	0.125	0.125
Notes: Degree, the number of nodes connected to a node; Clustering, the clustering coefficient of a node, which indicates the connection between the neighboring nodes of the node; Degree Centrality, the most direct metric to portray the centrality of a node in network analysis; Closeness Centrality, the distance between the node and other nodes in the network are short, that is, the point is the …

## Sheet: Supplement Table 5C
Table S5C Node properties and centrality coefficients of the bacterial covariance correlation network in MJP-5 sample.
Node Name	degree	clustering	Degree Centrality	Closeness Centrality
OTU933	17	1	0.354167	0.354167
OTU3250	17	1	0.354167	0.354167
OTU1101	17	1	0.354167	0.354167
OTU3229	17	1	0.354167	0.354167
OTU2721	17	1	0.354167	0.354167
OTU395	17	1	0.354167	0.354167
OTU260	17	1	0.354167	0.354167
OTU2984	17	1	0.354167	0.354167
OTU1460	17	1	0.354167	0.354167
OTU2295	12	1	0.25	0.25
OTU1792	12	1	0.25	0.25
OTU2488	17	1	0.354167	0.354167
OTU3253	17	1	0.354167	0.354167
OTU3144	17	1	0.354167	0.354167
OTU3064	17	1	0.354167	0.354167
OTU422	17	1	0.354167	0.354167
OTU1049	17	1	0.354167	0.354167
OTU1047	12	1	0.25	0.25
OTU3162	17	1	0.354167	0.354167
OTU3101	12	1	0.25	0.25
OTU138	12	1	0.25	0.25
OTU420	17	1	0.354167	0.354167
OTU3111	17	1	0.354167	0.354167
OTU839	12	1	0.25	0.25
OTU3150	17	1	0.354167	0.354167
OTU2162	12	1	0.25	0.25
OTU2469	12	1	0.25	0.25
OTU72	12	1	0.25	0.25
OTU1657	17	1	0.354167	0.354167
OTU35	17	1	0.354167	0.354167
OTU911	17	1	0.354167	0.354167
OTU3520	17	1	0.354167	0.354167
OTU1029	17	1	0.354167	0.354167
OTU2312	12	1	0.25	0.25
OTU2943	17	1	0.354167	0.354167
OTU861	17	1	0.354167	0.354167
OTU366	17	1	0.354167	0.354167
OTU3269	12	1	0.25	0.25
OTU2791	17	1	0.354167	0.354167
OTU3997	12	1	0.25	0.25
OTU1873	17	1	0.354167	0.354167
OTU3287	17	1	0.354167	0.354167
OTU374	17	1	0.354167	0.354167
OTU3990	12	1	0.25	0.25
OTU1757	17	1	0.354167	0.354167
OTU382	17	1	0.354167	0.354167
OTU844	17	1	0.354167	0.354167
OTU3110	17	1	0.354167	0.354167
OTU3364	17	1	0.354167	0.354167
Notes: Degree, the number of nodes connected to a node; Clustering, the clustering coefficient of a node, which indicates the connection between the neighboring nodes of the node; Degree Centrality, the most direct metric to portray the centrality of a node in network analysis; Closeness Centrality, the distance between the node and other nodes in the network are short, that is, the point is the …

## Sheet: Supplement Table 5D
Table S5D Node properties and centrality coefficients of the bacterial covariance correlation network in GJP-6 sample.
Node Name	Degree	Clustering	Degree Centrality	Closeness Centrality
OTU3087	34	1	0.723404	0.723404
OTU3957	34	1	0.723404	0.723404
OTU1101	34	1	0.723404	0.723404
OTU3450	34	1	0.723404	0.723404
OTU1818	34	1	0.723404	0.723404
OTU3145	34	1	0.723404	0.723404
OTU3527	34	1	0.723404	0.723404
OTU1460	34	1	0.723404	0.723404
OTU2295	34	1	0.723404	0.723404
OTU2918	34	1	0.723404	0.723404
OTU390	34	1	0.723404	0.723404
OTU2609	34	1	0.723404	0.723404
OTU3481	34	1	0.723404	0.723404
OTU168	34	1	0.723404	0.723404
OTU2628	34	1	0.723404	0.723404
OTU3111	34	1	0.723404	0.723404
OTU2802	34	1	0.723404	0.723404
OTU3036	34	1	0.723404	0.723404
OTU2800	34	1	0.723404	0.723404
OTU2740	34	1	0.723404	0.723404
OTU2705	34	1	0.723404	0.723404
OTU2978	34	1	0.723404	0.723404
OTU3344	34	1	0.723404	0.723404
OTU2277	34	1	0.723404	0.723404
OTU2901	34	1	0.723404	0.723404
OTU2657	34	1	0.723404	0.723404
OTU758	34	1	0.723404	0.723404
OTU96	34	1	0.723404	0.723404
OTU1757	34	1	0.723404	0.723404
OTU382	34	1	0.723404	0.723404
OTU3143	34	1	0.723404	0.723404
OTU3454	34	1	0.723404	0.723404
OTU1763	34	1	0.723404	0.723404
OTU1929	34	1	0.723404	0.723404
OTU2535	34	1	0.723404	0.723404
OTU2508	12	1	0.255319	0.255319
OTU1792	12	1	0.255319	0.255319
OTU3317	12	1	0.255319	0.255319
OTU422	12	1	0.255319	0.255319
OTU420	12	1	0.255319	0.255319
OTU839	12	1	0.255319	0.255319
OTU2469	12	1	0.255319	0.255319
OTU1657	12	1	0.255319	0.255319
OTU35	12	1	0.255319	0.255319
OTU911	12	1	0.255319	0.255319
OTU374	12	1	0.255319	0.255319
OTU418	12	1	0.255319	0.255319
OTU3127	12	1	0.255319	0.255319
Notes: Degree, the number of nodes connected to a node; Clustering, the clustering coefficient of a node, which indicates the connection between the neighboring nodes of the node; Degree Centrality, the most direct metric to portray the centrality of a node in network analysis; Closeness Centrality, the distance between the node and other nodes in the network are short, that is, the point is the …

## Sheet: Supplement Table 5E
Table S5E Node properties and centrality coefficients of the archaeal covariance correlation network in MJP2 sample.
node name	Degree	Clustering	Degree Centrality	Closeness Centrality
OTU1413	30	1	0.638298	0.638298
OTU1261	30	1	0.638298	0.638298
OTU3255	30	1	0.638298	0.638298
OTU1742	30	1	0.638298	0.638298
OTU2470	30	1	0.638298	0.638298
OTU2346	30	1	0.638298	0.638298
OTU1327	30	1	0.638298	0.638298
OTU2753	30	1	0.638298	0.638298
OTU2263	30	1	0.638298	0.638298
OTU903	30	1	0.638298	0.638298
OTU1363	30	1	0.638298	0.638298
OTU239	30	1	0.638298	0.638298
OTU1604	30	1	0.638298	0.638298
OTU1554	30	1	0.638298	0.638298
OTU897	30	1	0.638298	0.638298
OTU939	30	1	0.638298	0.638298
OTU1754	30	1	0.638298	0.638298
OTU2120	30	1	0.638298	0.638298
OTU2477	30	1	0.638298	0.638298
OTU3677	30	1	0.638298	0.638298
OTU908	30	1	0.638298	0.638298
OTU1748	30	1	0.638298	0.638298
OTU1714	30	1	0.638298	0.638298
OTU1542	30	1	0.638298	0.638298
OTU1671	30	1	0.638298	0.638298
OTU2498	30	1	0.638298	0.638298
OTU2490	30	1	0.638298	0.638298
OTU91	30	1	0.638298	0.638298
OTU2478	30	1	0.638298	0.638298
OTU1384	30	1	0.638298	0.638298
OTU2405	30	1	0.638298	0.638298
OTU2356	7	1	0.148936	0.148936
OTU2480	7	1	0.148936	0.148936
OTU892	7	1	0.148936	0.148936
OTU3018	7	1	0.148936	0.148936
OTU1721	7	1	0.148936	0.148936
OTU2439	7	1	0.148936	0.148936
OTU1512	7	1	0.148936	0.148936
OTU2044	7	1	0.148936	0.148936
OTU2483	5	1	0.106383	0.106383
OTU2275	5	1	0.106383	0.106383
OTU2372	5	1	0.106383	0.106383
OTU2484	5	1	0.106383	0.106383
OTU2465	5	1	0.106383	0.106383
OTU2467	5	1	0.106383	0.106383
OTU3768	2	1	0.0425532	0.0425532
OTU1893	2	1	0.0425532	0.0425532
OTU1771	2	1	0.0425532	0.0425532
Notes: Degree, the number of nodes connected to a node; Clustering, the clustering coefficient of a node, which indicates the connection between the neighboring nodes of the node; Degree Centrality, the most direct metric to portray the centrality of a node in network analysis; Closeness Centrality, the distance between the node and other nodes in the network are short, that is, the point is the …

## Sheet: Supplement Table 5F
Table S5F Node properties and centrality coefficients of the archaeal covariance correlation network in GJP-3 sample.
Node Name	Degree	Clustering	Degree Centrality	Closeness Centrality
OTU2480	32	1	0.653061	0.653061
OTU53	32	1	0.653061	0.653061
OTU2474	32	1	0.653061	0.653061
OTU2472	32	1	0.653061	0.653061
OTU2492	32	1	0.653061	0.653061
OTU2240	32	1	0.653061	0.653061
OTU2275	32	1	0.653061	0.653061
OTU2491	32	1	0.653061	0.653061
OTU1742	32	1	0.653061	0.653061
OTU2346	32	1	0.653061	0.653061
OTU857	32	1	0.653061	0.653061
OTU2460	32	1	0.653061	0.653061
OTU919	32	1	0.653061	0.653061
OTU1363	32	1	0.653061	0.653061
OTU846	32	1	0.653061	0.653061
OTU892	32	1	0.653061	0.653061
OTU2404	32	1	0.653061	0.653061
OTU2468	32	1	0.653061	0.653061
OTU2484	32	1	0.653061	0.653061
OTU876	32	1	0.653061	0.653061
OTU2464	32	1	0.653061	0.653061
OTU2120	32	1	0.653061	0.653061
OTU3677	32	1	0.653061	0.653061
OTU908	32	1	0.653061	0.653061
OTU2436	32	1	0.653061	0.653061
OTU2388	32	1	0.653061	0.653061
OTU3301	32	1	0.653061	0.653061
OTU2489	32	1	0.653061	0.653061
OTU2465	32	1	0.653061	0.653061
OTU2490	32	1	0.653061	0.653061
OTU2471	32	1	0.653061	0.653061
OTU2478	32	1	0.653061	0.653061
OTU2466	32	1	0.653061	0.653061
OTU1244	8	1	0.163265	0.163265
OTU3255	8	1	0.163265	0.163265
OTU1327	8	1	0.163265	0.163265
OTU2753	8	1	0.163265	0.163265
OTU239	8	1	0.163265	0.163265
OTU2372	8	1	0.163265	0.163265
OTU2651	8	1	0.163265	0.163265
OTU3292	8	1	0.163265	0.163265
OTU91	8	1	0.163265	0.163265
OTU2356	7	1	0.142857	0.142857
OTU3125	7	1	0.142857	0.142857
OTU939	7	1	0.142857	0.142857
OTU2439	7	1	0.142857	0.142857
OTU2477	7	1	0.142857	0.142857
OTU2498	7	1	0.142857	0.142857
OTU2165	7	1	0.142857	0.142857
OTU2405	7	1	0.142857	0.142857
Notes: Degree, the number of nodes connected to a node; Clustering, the clustering coefficient of a node, which indicates the connection between the neighboring nodes of the node; Degree Centrality, the most direct metric to portray the centrality of a node in network analysis; Closeness Centrality, the distance between the node and other nodes in the network are short, that is, the point is the …

## Sheet: Supplement Table 5G
Table S5G Node properties and centrality coefficients of the archaeal covariance correlation network in MJP-5 sample.
Node name	Degree	Clustering	Degree Centrality	Closeness Centrality
OTU3255	16	1	0.326531	0.326531
OTU2275	16	1	0.326531	0.326531
OTU1749	16	1	0.326531	0.326531
OTU2356	16	1	0.326531	0.326531
OTU2753	16	1	0.326531	0.326531
OTU2263	16	1	0.326531	0.326531
OTU2848	16	1	0.326531	0.326531
OTU1363	16	1	0.326531	0.326531
OTU239	16	1	0.326531	0.326531
OTU3018	16	1	0.326531	0.326531
OTU1554	16	1	0.326531	0.326531
OTU1754	16	1	0.326531	0.326531
OTU2477	16	1	0.326531	0.326531
OTU3292	16	1	0.326531	0.326531
OTU3801	16	1	0.326531	0.326531
OTU3301	16	1	0.326531	0.326531
OTU91	16	1	0.326531	0.326531
OTU3589	10	1	0.204082	0.204082
OTU3789	10	1	0.204082	0.204082
OTU1742	10	1	0.204082	0.204082
OTU903	10	1	0.204082	0.204082
OTU1604	10	1	0.204082	0.204082
OTU2372	10	1	0.204082	0.204082
OTU1512	10	1	0.204082	0.204082
OTU2120	10	1	0.204082	0.204082
OTU908	10	1	0.204082	0.204082
OTU2465	10	1	0.204082	0.204082
OTU2405	10	1	0.204082	0.204082
OTU1893	9	1	0.183673	0.183673
OTU2480	9	1	0.183673	0.183673
OTU2470	9	1	0.183673	0.183673
OTU3559	9	1	0.183673	0.183673
OTU2439	9	1	0.183673	0.183673
OTU876	9	1	0.183673	0.183673
OTU3677	9	1	0.183673	0.183673
OTU2490	9	1	0.183673	0.183673
OTU2466	9	1	0.183673	0.183673
OTU1384	9	1	0.183673	0.183673
OTU919	6	1	0.122449	0.122449
OTU2346	6	1	0.122449	0.122449
OTU3916	6	1	0.122449	0.122449
OTU3768	6	1	0.122449	0.122449
OTU3907	6	1	0.122449	0.122449
OTU3788	6	1	0.122449	0.122449
OTU2478	6	1	0.122449	0.122449
OTU897	2	1	0.0408163	0.0408163
OTU1327	2	1	0.0408163	0.0408163
OTU939	2	1	0.0408163	0.0408163
OTU2651	1	0	0.0204082	0.0204082
OTU2941	1	0	0.0204082	0.0204082
Notes: Degree, the number of nodes connected to a node; Clustering, the clustering coefficient of a node, which indicates the connection between the neighboring nodes of the node; Degree Centrality, the most direct metric to portray the centrality of a node in network analysis; Closeness Centrality, the distance between the node and other nodes in the network are short, that is, the point is the …

## Sheet: Supplement Table 5H
Table S5H Node properties and centrality coefficients of the archaeal covariance correlation network in GJP-6 sample.
Node Name	Degree	Clustering	Degree Centrality	Closeness Centrality
OTU2275	17	1	0.566667	0.566667
OTU3620	17	1	0.566667	0.566667
OTU3589	17	1	0.566667	0.566667
OTU1893	17	1	0.566667	0.566667
OTU2356	17	1	0.566667	0.566667
OTU2071	17	1	0.566667	0.566667
OTU2263	17	1	0.566667	0.566667
OTU1363	17	1	0.566667	0.566667
OTU362	17	1	0.566667	0.566667
OTU3018	17	1	0.566667	0.566667
OTU1554	17	1	0.566667	0.566667
OTU2372	17	1	0.566667	0.566667
OTU2484	17	1	0.566667	0.566667
OTU2120	17	1	0.566667	0.566667
OTU368	17	1	0.566667	0.566667
OTU1748	17	1	0.566667	0.566667
OTU1714	17	1	0.566667	0.566667
OTU358	17	1	0.566667	0.566667
OTU1327	8	1	0.266667	0.266667
OTU3255	8	1	0.266667	0.266667
OTU2753	8	1	0.266667	0.266667
OTU2848	8	1	0.266667	0.266667
OTU239	8	1	0.266667	0.266667
OTU1754	8	1	0.266667	0.266667
OTU3801	8	1	0.266667	0.266667
OTU3301	8	1	0.266667	0.266667
OTU2405	8	1	0.266667	0.266667
OTU2651	3	1	0.1	0.1
OTU939	3	1	0.1	0.1
OTU3292	3	1	0.1	0.1
OTU91	3	1	0.1	0.1
Notes: Degree, the number of nodes connected to a node; Clustering, the clustering coefficient of a node, which indicates the connection between the neighboring nodes of the node; Degree Centrality, the most direct metric to portray the centrality of a node in network analysis; Closeness Centrality, the distance between the node and other nodes in the network are short, that is, the point is the …
