# Supplementary material for: Insight into bacterial and archaeal community structure of Suaeda altissima and Suaeda dendroides rhizosphere in response to different salinity level
Source: Microbiol Spectr. 2023 Dec 1;12(1):e01649-23. doi: 10.1128/spectrum.01649-23 (PMC10783136; doi:10.1128/spectrum.01649-23)
Supplement: Table S6 — Node properties and center coefficients of bacterial and archaeal co-occurrence networks in all samples. [file spectrum.01649-23-s0006.xlsx]

## Sheet: Supplement Table 6A
Table S6A The node properties and center coefficients of bacterial co-occuriance networks.
Node name	Degree	Clustering	Degree Centrality	Closeness Centrality	Betweenness Centrality
OTU1101	11	0.745455	0.229167	0.516129	0.0161268
OTU3957	13	0.564103	0.270833	0.527473	0.0586641
OTU1792	27	0.655271	0.5625	0.623377	0.0261477
OTU3250	16	0.825	0.333333	0.494845	0.0022988
OTU1778	10	0.622222	0.208333	0.510638	0.0184665
OTU260	12	0.818182	0.25	0.484848	0.00297854
OTU3116	19	0.760234	0.395833	0.521739	0.00739215
OTU1460	3	0.666667	0.0625	0.342857	0.000504827
OTU3229	9	0.388889	0.1875	0.48	0.0414615
OTU3144	2	0	0.0416667	0.352941	0.000944955
OTU2295	2	0	0.0416667	0.366412	0.00114386
OTU422	18	0.784314	0.375	0.55814	0.00985883
OTU3024	14	0.659341	0.291667	0.494845	0.0318954
OTU1887	5	0.6	0.104167	0.457143	0.0115667
OTU1047	22	0.727273	0.458333	0.578313	0.0115789
OTU3481	22	0.692641	0.458333	0.592593	0.0150144
OTU168	5	0.3	0.104167	0.424779	0.0147017
OTU242	8	0.5	0.166667	0.457143	0.0174746
OTU138	6	0.266667	0.125	0.410256	0.0236431
OTU2488	3	0.333333	0.0625	0.352941	0.00184693
OTU199	3	1	0.0625	0.360902	0
OTU420	18	0.849673	0.375	0.510638	0.00345369
OTU3111	17	0.661765	0.354167	0.55814	0.051572
OTU839	26	0.646154	0.541667	0.623377	0.0272108
OTU161	5	0.4	0.104167	0.372093	0.00611174
OTU2162	8	0.642857	0.166667	0.489796	0.0296907
OTU2469	24	0.652174	0.5	0.615385	0.026791
OTU2959	7	0.571429	0.145833	0.45283	0.0212522
OTU72	6	0.266667	0.125	0.417391	0.0334135
OTU1657	27	0.65812	0.5625	0.64	0.030072
OTU35	24	0.5	0.5	0.657534	0.177363
OTU911	10	0.622222	0.208333	0.494845	0.0325196
OTU3520	6	0.333333	0.125	0.410256	0.0202051
OTU1029	17	0.757353	0.354167	0.545455	0.00745606
OTU2287	28	0.608466	0.583333	0.64	0.0624593
OTU2943	17	0.705882	0.354167	0.55814	0.014245
OTU861	22	0.675325	0.458333	0.6	0.0233203
OTU3236	17	0.764706	0.354167	0.510638	0.00710745
OTU828	9	0.444444	0.1875	0.484848	0.0367144
OTU1706	4	0.333333	0.0833333	0.432432	0.025355
OTU3287	17	0.764706	0.354167	0.505263	0.00549508
OTU374	20	0.778947	0.416667	0.521739	0.00632183
OTU1757	8	0.5	0.166667	0.457143	0.0148922
OTU382	25	0.71	0.520833	0.607595	0.0145992
OTU3110	25	0.626667	0.520833	0.585366	0.0321203
OTU3454	19	0.766082	0.395833	0.578313	0.0115684
OTU3127	19	0.789474	0.395833	0.527473	0.00739919
OTU3696	22	0.744589	0.458333	0.592593	0.0148938
OTU834	21	0.747619	0.4375	0.585366	0.0162681
Notes: Degree, the number of nodes connected to a node; Clustering, the clustering coefficient of a node, which indicates the connection between the neighboring nodes of the node; Degree Centrality, the most direct metric to portray the centrality of a node in network analysis; Closeness Centrality, the distance between the node and other nodes in the network are short, that is, the point is the …

## Sheet: Supplement Table 6B
Table S6B The node properties and center coefficients of bacterial co-occuriance networks.
Node Name	Degree	Clustering	Degree Centrality	Closeness Centrality	Betweenness Centrality
OTU2472	32	0.6875	0.653061	0.720588	0.0268341
OTU2480	28	0.727513	0.571429	0.680556	0.0211264
OTU2275	21	0.466667	0.428571	0.636364	0.122329
OTU3292	14	0.626374	0.285714	0.538462	0.0130332
OTU3255	12	0.530303	0.244898	0.505155	0.0215764
OTU1893	27	0.763533	0.55102	0.644737	0.00952403
OTU2356	30	0.554023	0.612245	0.710145	0.0771571
OTU1742	27	0.809117	0.55102	0.636364	0.00518674
OTU2346	15	0.647619	0.306122	0.563218	0.0104877
OTU1749	5	0.9	0.102041	0.471154	0.000168788
OTU1327	6	0.6	0.122449	0.418803	0.0410714
OTU2753	10	0.6	0.204082	0.510417	0.0145001
OTU2263	26	0.627692	0.530612	0.671233	0.0305195
OTU2848	9	0.638889	0.183673	0.510417	0.00622744
OTU903	25	0.843333	0.510204	0.597561	0.00316752
OTU1363	25	0.763333	0.510204	0.583333	0.0201161
OTU239	6	0.8	0.122449	0.418803	0.00100624
OTU3018	4	0.5	0.0816327	0.441441	0.00316699
OTU1604	20	0.952632	0.408163	0.544444	0.000462395
OTU1721	22	0.709957	0.44898	0.636364	0.0111256
OTU1554	16	0.65	0.326531	0.583333	0.011556
OTU897	32	0.647177	0.653061	0.731343	0.0405009
OTU1413	28	0.724868	0.571429	0.644737	0.0107073
OTU2372	22	0.822511	0.44898	0.628205	0.00734818
OTU91	4	1	0.0816327	0.408333	0
OTU939	2	1	0.0408163	0.376923	0
OTU2439	29	0.751232	0.591837	0.653333	0.0104697
OTU2484	23	0.818182	0.469388	0.590361	0.00364993
OTU1754	24	0.619565	0.489796	0.653333	0.0266275
OTU1512	26	0.793846	0.530612	0.6125	0.00623164
OTU2120	16	0.516667	0.326531	0.590361	0.0569867
OTU2477	27	0.569801	0.55102	0.662162	0.0376138
OTU3677	23	0.837945	0.469388	0.636364	0.00999386
OTU908	24	0.851449	0.489796	0.576471	0.00288714
OTU1748	23	0.683794	0.469388	0.604938	0.0202455
OTU1714	13	0.705128	0.265306	0.505155	0.00435947
OTU2651	1	0	0.0204082	0.29697	0
OTU1542	28	0.724868	0.571429	0.644737	0.0107073
OTU1671	26	0.784615	0.530612	0.628205	0.00770032
OTU3768	7	0.809524	0.142857	0.475728	0.000785012
OTU3301	5	1	0.102041	0.453704	0
OTU2465	28	0.78836	0.571429	0.644737	0.00621022
OTU2467	30	0.76092	0.612245	0.662162	0.00828595
OTU2498	19	0.736842	0.387755	0.569767	0.0112854
OTU2490	33	0.681818	0.673469	0.742424	0.0271697
OTU2165	8	0.857143	0.163265	0.49	0.000426826
OTU2478	23	0.533597	0.469388	0.620253	0.0399719
OTU2466	21	0.87619	0.428571	0.576471	0.00200908
OTU1384	28	0.793651	0.571429	0.644737	0.00615315
OTU2405	25	0.736667	0.510204	0.6125	0.0110588
Notes: Degree, the number of nodes connected to a node; Clustering, the clustering coefficient of a node, which indicates the connection between the neighboring nodes of the node; Degree Centrality, the most direct metric to portray the centrality of a node in network analysis; Closeness Centrality, the distance between the node and other nodes in the network are short, that is, the point is the …
